# Supplementary material for: Bovine Pancreatic RNase A: An Insight into the Mechanism of Antitumor Activity In Vitro and In Vivo
Source: Pharmaceutics. 2022 May 30;14(6):1173. doi: 10.3390/pharmaceutics14061173 (PMC9229056; doi:10.3390/pharmaceutics14061173)
Supplement: Supplementary file 1 [file pharmaceutics-14-01173-s001.zip]

Archive with 1 entries (1 files):
- pharmaceutics-1734156-supplementary.pdf
